# Supplementary material for: Thyroid-like Follicular Carcinoma of the Kidney: The Follicles Are out There in the Kidney—Now What?
Source: Diagnostics (Basel). 2025 Apr 27;15(9):1111. doi: 10.3390/diagnostics15091111 (PMC12071713; doi:10.3390/diagnostics15091111)
Supplement: Supplementary file 1 [file diagnostics-15-01111-s001.zip]

Archive with 1 entries (1 files):
- diagnostics-3576158-supplementary.pdf
